# Supplementary material for: Measuring Mental Effort for Creating Mobile Data Collection Applications
Source: Int J Environ Res Public Health. 2020 Mar 3;17(5):1649. doi: 10.3390/ijerph17051649 (PMC7084515; doi:10.3390/ijerph17051649)
Supplement: Supplementary File 1 [file ijerph-17-01649-s001.zip]

Archive with 3 entries (2 files):
- sup/
- sup/rawdata.xlsx
- sup/screencast.mp4
